# Supplementary material for: Comprehensive Mapping of Cyclotides from Viola philippica by Using Mass Spectrometry-Based Strategy
Source: Molecules. 2024 Sep 13;29(18):4344. doi: 10.3390/molecules29184344 (PMC11434059; doi:10.3390/molecules29184344)
Supplement: Supplementary file 1 [file molecules-29-04344-s001.zip › Table S1.xlsx]

## Sheet: Table S1
Cyclotide Name	Cyclotide Sequence	Modifications	Qvality PEP	# PSMs	Confidence	Theo. MH+ [Da]	Percolator PEP	Xcorr	RT [min]	without SCX	with SCX
cycloviolacin_O12	NGLPICGETCVGGTCNTPGCSCSWPVCTR	6xCarbamidomethyl [C6; C10; C15; C20; C22; C27]	4.27198e-07	46	High	3257.34	7.689e-12	5.56	31.45	Yes	Yes
cycloviolacin_O12	GLPICGETCVGGTCNTPGCSCSWPVCTR	6xCarbamidomethyl [C5; C9; C14; C19; C21; C26]	1.31444e-08	25	High	3143.29	1.827e-14	6.12	31.29	Yes	Yes
cycloviolacin_O12	LPICGETCVGGTCNTPGCSCSWPVCTR	6xCarbamidomethyl [C4; C8; C13; C18; C20; C25]	0.000119605	7	High	3086.27	1.359e-07	3.17	29.31	Not Found	Yes
cycloviolacin_O21	GLPVCGETCVTGSCYTPGCTCSWPVCTR	6xCarbamidomethyl [C5; C9; C14; C19; C21; C26]	0.000830272	7	High	3222.32	3.945e-06	2.25	32.91	Not Found	Yes
cycloviolacin_O21	NGLPVCGETCVTGSCYTPGCTCSWPVCTR	6xCarbamidomethyl [C6; C10; C15; C20; C22; C27]	0.000635254	11	High	3336.37	2.482e-06	2.31	32.25	Not Found	Yes
cycloviolacin_O22	NGLPICGETCVGGTCNTPGCTCSWPVCTR	6xCarbamidomethyl [C6; C10; C15; C20; C22; C27]	9.97494e-07	38	High	3271.35	3.348e-11	5.81	31.9	Yes	Yes
cycloviolacin_O22	LPICGETCVGGTCNTPGCTCSWPVCTR	6xCarbamidomethyl [C4; C8; C13; C18; C20; C25]	2.27693e-05	4	High	3100.29	7.636e-09	4	29.75	Not Found	Yes
cycloviolacin_O22	GLPICGETCVGGTCNTPGCTCSWPVCTR	6xCarbamidomethyl [C5; C9; C14; C19; C21; C26]	3.11302e-06	22	High	3157.31	2.413e-10	3.48	31.77	Peak Found	Yes
cycloviolacin_O33	GLPVCGETCVGGTCNTPYCTCSWPVCTR	6xCarbamidomethyl [C5; C9; C14; C19; C21; C26]	0.000734395	10	High	3249.33	3.178e-06	2.3	29.7	Yes	Yes
cycloviolacin_O34	LPVCGETCVGGTCNTEYCTCSWPVCTR	6xCarbamidomethyl [C4; C8; C13; C18; C20; C25]	0.00216649	7	High	3224.3	2.086e-05	2.19	33.52	Not Found	Yes
kalata_B1	NGLPVCGETCVGGTCNTPGCTCSWPVCTR	6xCarbamidomethyl [C6; C10; C15; C20; C22; C27]	1.75623e-07	27	High	3257.34	1.65e-12	6.51	29.48	Yes	Yes
kalata_B4	DGLPVCGETCVGGTCNTPGCTCSWPVCTR	6xCarbamidomethyl [C6; C10; C15; C20; C22; C27]	7.52402e-09	117	High	3258.32	6.958e-15	7.25	34.25	Yes	Yes
kalata_B4; kalata_B1	GLPVCGETCVGGTCNTPGCTCSWPVCTR	6xCarbamidomethyl [C5; C9; C14; C19; C21; C26]	1.6615e-08	14	High	3143.29	2.743e-14	5.81	29.37	Yes	Yes
kalata_B4; kalata_B1	LPVCGETCVGGTCNTPGCTCSWPVCTR	6xCarbamidomethyl [C4; C8; C13; C18; C20; C25]	3.31505e-05	2	High	3086.27	1.468e-08	3.43	27.7	Not Found	Yes
kalata_B4; kalata_B1; cycloviolacin_O22	CGETCVGGTCNTPGCTCSWPVCTR	6xCarbamidomethyl [C1; C5; C10; C15; C17; C22]	0.000644773	2	High	2777.07	2.541e-06	2.09	21.35	Not Found	Yes
kalata_S	NGLPVCGETCVGGTCNTPGCSCSWPVCTR	6xCarbamidomethyl [C6; C10; C15; C20; C22; C27]	5.71176e-08	41	High	3243.32	2.337e-13	6.93	29.04	Yes	Yes
kalata_S	GIPVCGETCVGGTCNTPGCSCSWPVCTR	6xCarbamidomethyl [C5; C9; C14; C19; C21; C26]	4.56777e-07	12	High	3129.28	8.647e-12	3.67	28.9	Yes	Yes
mech_7	IPICGETCTIGTCNTPGCTCSWPVCTR	6xCarbamidomethyl [C4; C8; C13; C18; C20; C25]	1.94041e-05	19	High	3158.33	5.802e-09	2.88	32.58	Yes	Yes
mech_7	DGIPICGETCTIGTCNTPGCTCSWPVCTR	6xCarbamidomethyl [C6; C10; C15; C20; C22; C27]	0.00075657	12	High	3330.38	3.363e-06	2.26	27.66	Not Found	Yes
pase_A	NGLPVCGETCVGGTCNTPGCVCSWPVCTR	6xCarbamidomethyl [C6; C10; C15; C20; C22; C27]	0.00071287	16	High	3255.36	3.032e-06	3.81	34.71	Not Found	Yes
psysol_2	NGLPICGESCVGGTCNTPGCTCTWPVCTR	6xCarbamidomethyl [C6; C10; C15; C20; C22; C27]	0.00544229	7	High	3271.35	0.0001034	2.15	28.07	Not Found	Yes
vaby_C	NGLPVCGETCAGGRCNTPGCSCSWPVCTR	6xCarbamidomethyl [C6; C10; C15; C20; C22; C27]	0.00063762	23	High	3270.34	2.487e-06	2.57	28.03	Not Found	Yes
vaby_C	GLPVCGETCAGGRCNTPGCSCSWPVCTR	6xCarbamidomethyl [C5; C9; C14; C19; C21; C26]	0.00224851	18	High	3156.3	2.219e-05	2.34	32.1	Not Found	Yes
vaby_D	LPVCGETCFGGTCNTPGCTCDPWPVCTR	6xCarbamidomethyl [C4; C8; C13; C18; C20; C26]	0.000914547	70	High	3259.32	4.659e-06	2.55	33.32	Yes	Yes
vaby_E	LPVCGETCFGGTCNTPGCSCDPWPVCTR	6xCarbamidomethyl [C4; C8; C13; C18; C20; C26]	0.0027076	17	High	3245.3	3.065e-05	2.24	32.51	Yes	Yes
varv_peptide_C; Vodo_L2; Viba30; kalata_S; cycloviolacin_O12	CGETCVGGTCNTPGCSCSWPVCTR	6xCarbamidomethyl [C1; C5; C10; C15; C17; C22]	7.26623e-05	3	High	2763.05	5.738e-08	2.34	20.7	Not Found	Yes
varv_peptide_F	GVPICGETCTLGTCYTAGCSCSWPVCTR	6xCarbamidomethyl [C5; C9; C14; C19; C21; C26]	0.000486034	22	High	3210.32	1.555e-06	2.09	30.98	Yes	Yes
varv_peptide_F	NGVPICGETCTLGTCYTAGCSCSWPVCTR	6xCarbamidomethyl [C6; C10; C15; C20; C22; C27]	1.14001e-05	9	High	3324.37	2.307e-09	4.34	33.73	Not Found	Yes
Viba_15	NGLPVCGETCVGGTCNTPGCACSWPVCTR	6xCarbamidomethyl [C6; C10; C15; C20; C22; C27]	8.16274e-08	38	High	3227.33	4.341e-13	5.83	29.7	Yes	Yes
Viba_15	LPVCGETCVGGTCNTPGCACSWPVCTR	6xCarbamidomethyl [C4; C8; C13; C18; C20; C25]	0.000120498	4	High	3056.26	1.38e-07	3.15	27.93	Not Found	Yes
Viba_15	GLPVCGETCVGGTCNTPGCACSWPVCTR	6xCarbamidomethyl [C5; C9; C14; C19; C21; C26]	0.000270072	10	High	3113.28	5.598e-07	2.57	29.57	Not Found	Yes
Viba_17	NGLPVCGETCVGGTCNTPGCGCSWPVCTR	6xCarbamidomethyl [C6; C10; C15; C20; C22; C27]	3.07954e-07	31	High	3213.31	4.36e-12	5.87	29.19	Yes	Yes
viba_32	NGLPVCGEACVGGTCNTPGCSCSWPVCTR	6xCarbamidomethyl [C6; C10; C15; C20; C22; C27]	5.45676e-05	13	High	3213.31	3.482e-08	3.22	33.05	Not Found	Yes
Viba30	NGPPVCGETCVGGTCNTPGCSCSWPVCTR	6xCarbamidomethyl [C6; C10; C15; C20; C22; C27]	3.45469e-06	6	High	3227.29	2.9e-10	5.02	30.31	Not Found	Yes
vibe_13	NGLPVCGETCVGGSCYTPGCTCSWPVCTR	6xCarbamidomethyl [C6; C10; C15; C20; C22; C27]	0.0011689	14	High	3292.34	7.119e-06	2.17	27.99	Not Found	Yes
vibe_18	NCGETCVFGTCYTPGCSCVYGACSK	6xCarbamidomethyl [C2; C6; C11; C16; C18; C23]	0.00020282	2	High	2895.1	3.415e-07	2.23	25.81	Not Found	Yes
vibi_C	GLPVCGETCAFGSCYTPGCSCSWPVCTR	6xCarbamidomethyl [C5; C9; C14; C19; C21; C26]	3.3274e-05	25	High	3226.3	1.477e-08	3.78	30.32	Yes	Yes
vibi_C	NGLPVCGETCAFGSCYTPGCSCSWPVCTR	6xCarbamidomethyl [C6; C10; C15; C20; C22; C27]	2.21841e-05	16	High	3340.34	7.336e-09	3.63	32.85	Not Found	Yes
vigno_4	NGLPLCGETCVGGTCNTPACSCSWPVCTR	6xCarbamidomethyl [C6; C10; C15; C20; C22; C27]	2.54658e-06	12	High	3271.35	1.705e-10	3.45	32.65	Yes	Yes
vigno_4	GLPLCGETCVGGTCNTPACSCSWPVCTR	6xCarbamidomethyl [C5; C9; C14; C19; C21; C26]	2.95507e-06	12	High	3157.31	2.214e-10	3.56	35.36	Not Found	Yes
Vinc_A	IPVCGETCTLGTCYTAGCSCSWPVCTR	6xCarbamidomethyl [C4; C8; C13; C18; C20; C25]	0.000917954	10	High	3153.3	4.697e-06	2.24	32.61	Not Found	Yes
Vinc_A	GIPVCGETCTLGTCYTAGCSCSWPVCTR	6xCarbamidomethyl [C5; C9; C14; C19; C21; C26]	5.32023e-07	6	High	3210.32	1.13e-11	5.33	33.67	Not Found	Yes
Vinc_A	NGIPVCGETCTLGTCYTAGCSCSWPVCTR	6xCarbamidomethyl [C6; C10; C15; C20; C22; C27]	4.80263e-09	32	High	3324.37	3.18453e-15	6.78	33.73	Peak Found	Yes
Visu_1	NGLPVCGETCVGGTCNTPGCTCTWPVCTR	6xCarbamidomethyl [C6; C10; C15; C20; C22; C27]	0.00249507	4	High	3271.35	2.669e-05	2.46	31.91	Not Found	Yes
vitri_39	APICGESCFTGTCYTVQCSCSWPVCTR	6xCarbamidomethyl [C4; C8; C13; C18; C20; C25]	0.000373247	61	High	3244.31	9.841e-07	3.06	31.57	Yes	Yes
vitri_39	GAPICGESCFTGTCYTVQCSCSWPVCTR	6xCarbamidomethyl [C5; C9; C14; C19; C21; C26]	0.00153333	32	High	3301.33	1.141e-05	2.08	31.93	Not Found	Yes
