# Supplementary material for: Comprehensive Mapping of Cyclotides from Viola philippica by Using Mass Spectrometry-Based Strategy
Source: Molecules. 2024 Sep 13;29(18):4344. doi: 10.3390/molecules29184344 (PMC11434059; doi:10.3390/molecules29184344)
Supplement: Supplementary file 1 [file molecules-29-04344-s001.zip › Table S2.xlsx]

## Sheet: Table S2
Cyclotide Name	Cyclotide Sequence	Modifications	Qvality PEP	# PSMs	# Missed Cleavages	Theo. MH+ [Da]	Abundance	Confidence	Percolator PEP	Xcorr	RT [min]	Found in sample 1 (Experiment 1/repeat 1)	Found in sample 2 (Experiment 1/repeat 2)	Found in sample 3 (Experiment 2/repeat 1)	Found in sample 4 (Experiment 2/repeat 2)
alca 2	NGIPCGESCVFIPCISGVLGCSCSNK	5xCarbamidomethyl [C5; C9; C14; C21; C23]	0.0187275	5	0	2872.26	688839	High	5.847e-05	2.03	38.16	Yes	Yes	Not Found	Yes
cycloviolacin H3	NGLPVCGETCFGGTCNTPGCICDPWPVCTR	6xCarbamidomethyl [C6; C10; C15; C20; C22; C28]	0.00754141	8	0	3442.42	179931	High	6.982e-06	2.04	40.84	Not Found	Yes	Yes	Yes
cycloviolacin O12	NGLPICGETCVGGTCNTPGCSCSWPVCTR	6xCarbamidomethyl [C6; C10; C15; C20; C22; C27]	6.6467e-07	206	0	3257.34	1.38589e+09	High	2.417e-15	6.3	39.02	Yes	Yes	Yes	Yes
cycloviolacin O2	NGIPCGESCVWIPCISSAIGCSCK	5xCarbamidomethyl [C5; C9; C14; C21; C23]	4.8776e-06	25	0	2712.17	270599	High	2.529e-13	4.13	51.56	Yes	Yes	Yes	Yes
cycloviolacin O21	NGLPVCGETCVTGSCYTPGCTCSWPVCTR	6xCarbamidomethyl [C6; C10; C15; C20; C22; C27]	0.000114427	42	0	3336.37	1.11688e+06	High	3.966e-10	2.98	40.41	Yes	Yes	Yes	Yes
cycloviolacin O22	NGLPICGETCVGGTCNTPGCTCSWPVCTR	6xCarbamidomethyl [C6; C10; C15; C20; C22; C27]	4.79991e-07	158	0	3271.35	7.59296e+08	High	1.131e-15	6.5	39.89	Yes	Yes	Yes	Yes
cycloviolacin O8	NGTLPCGESCVWIPCISSVVGCSCK	5xCarbamidomethyl [C6; C10; C15; C22; C24]	3.83739e-06	12	0	2827.23	1.14773e+07	High	1.449e-13	4.86	52.94	Yes	Yes	Yes	Yes
cycloviolacin T1	NGIPVCGETCVGGTCNTPGCSCSWPVCTR	6xCarbamidomethyl [C6; C10; C15; C20; C22; C27]	5.74593e-07	128	0	3243.32	6.58967e+08	High	1.728e-15	5.03	37.02	Yes	Yes	Yes	Yes
cycloviolacin Y5	VCYNGIPCAESCVWIPCTVTALVGCSCSDK	6xCarbamidomethyl [C2; C8; C12; C17; C25; C27]	6.43424e-06	18	0	3463.49	275235	High	4.818e-13	3.93	56.06	Yes	Yes	Yes	Yes
cyI2	NGTFPCGESCVWIPCISSVVGCSCK	5xCarbamidomethyl [C6; C10; C15; C22; C24]	0.010896	3	0	2861.22	447825	High	1.65e-05	2	51.75	Not Found	Yes	Yes	Yes
Globa D	NGIPCGETCVFMPCISGPMGCSCK	5xCarbamidomethyl [C5; C9; C14; C21; C23]; 1xOxidation [M]	0.030468	5	0	2735.09	307559	High	0.0001826	2.65	48.77	Yes	Yes	Yes	Yes
hyen AH	NGIIPCGESCVWIPCTVTAVMGCSCK	5xCarbamidomethyl [C6; C10; C15; C23; C25]	0.0957272	2	0	2956.3	468829	High	0.002698	2.23	51.01	Yes	Not Found	Not Found	Not Found
hyen I	VCYMDGSTPCGESCVWIPCISGIVGCSCSNK	6xCarbamidomethyl [C2; C10; C14; C19; C26; C28]	0.00586679	2	0	3540.45	383812	High	3.881e-06	2.15	52.62	Yes	Yes	Not Found	Not Found
hyen J	VCYMDGSVPCGESCVWIPCITSIAGCSCSNK	6xCarbamidomethyl [C2; C10; C14; C19; C26; C28]	0.00974894	4	0	3554.46	464460	High	1.266e-05	2.15	52.62	Not Found	Not Found	Yes	Yes
hyen S	NGIPCGESCVYIPCFTAAIGCSCSNK	5xCarbamidomethyl [C5; C9; C14; C21; C23]	0.0371717	9	0	2922.23	327536	High	0.0002899	2.16	47.62	Yes	Yes	Yes	Yes
hyen Y	NGIPCGESCVFIPCFTSAIGCSCK	5xCarbamidomethyl [C5; C9; C14; C21; C23]	0.0617161	3	0	2721.16	8479.78	High	0.0009554	2.14	47.48	Yes	Not Found	Yes	Yes
kalata B1	NGLPVCGETCVGGTCNTPGCTCSWPVCTR	6xCarbamidomethyl [C6; C10; C15; C20; C22; C27]	1.01425e-06	119	0	3257.34	1.38549e+09	High	6.493e-15	5.72	39.02	Yes	Yes	Yes	Yes
kalata B4	DGLPVCGETCVGGTCNTPGCTCSWPVCTR	6xCarbamidomethyl [C6; C10; C15; C20; C22; C27]	5.95681e-06	170	0	3258.32	1.34723e+08	High	4.047e-13	4.54	42.8	Yes	Yes	Yes	Yes
mech 7	DGIPICGETCTIGTCNTPGCTCSWPVCTR	6xCarbamidomethyl [C6; C10; C15; C20; C22; C27]	0.000856605	48	0	3330.38	710371	High	4.346e-08	2.8	38.84	Yes	Yes	Yes	Yes
Mema A	NGLPCAESCVWLPCTVTALLGCSCK	5xCarbamidomethyl [C5; C9; C14; C22; C24]	1.29286e-06	4	0	2853.29	1.94407e+06	High	1.142e-14	4.49	58.06	Yes	Yes	Not Found	Not Found
Mra30	NGIPCGESCVFIPCLTSAIGCSCK	5xCarbamidomethyl [C5; C9; C14; C21; C23]	5.61616e-07	32	0	2687.18	230194	High	1.633e-15	4.76	52.18	Yes	Yes	Yes	Yes
paltet 1	NGLPICGETCFTGTCNTPGCTCSYPVCTR	6xCarbamidomethyl [C6; C10; C15; C20; C22; C27]	0.00129963	112	0	3340.36	1.53525e+07	High	1.154e-07	2.39	40.98	Yes	Yes	Yes	Yes
pase A	NGLPVCGETCVGGTCNTPGCVCSWPVCTR	6xCarbamidomethyl [C6; C10; C15; C20; C22; C27]	0.000100917	54	0	3255.36	1.43915e+07	High	2.973e-10	3.71	48.27	Yes	Yes	Yes	Yes
psyleio D	DGLPVCGESCFGGTCNTPGCSCTWPVCTR	6xCarbamidomethyl [C6; C10; C15; C20; C22; C27]	0.0101461	7	0	3292.3	243206	High	1.39e-05	2.53	41.49	Yes	Yes	Yes	Yes
vaby C	NGLPVCGETCAGGRCNTPGCSCSWPVCTR	6xCarbamidomethyl [C6; C10; C15; C20; C22; C27]	0.000344512	68	1	3270.34	3.2546e+07	High	5.206e-09	4.26	47.26	Yes	Yes	Yes	Yes
varv peptide D	NGLPICGETCVGGSCNTPGCSCSWPVCTR	6xCarbamidomethyl [C6; C10; C15; C20; C22; C27]	5.91649e-05	106	0	3243.32	6.3373e+08	High	8.538e-11	3.71	37.02	Yes	Yes	Yes	Yes
varv peptide F	NGVPICGETCTLGTCYTAGCSCSWPVCTR	6xCarbamidomethyl [C6; C10; C15; C20; C22; C27]	2.23453e-05	21	0	3324.37	1.40262e+06	High	8.794e-12	3.14	42.88	Yes	Yes	Yes	Yes
Viba 11	NGIPCGESCVWIPCISGAIGCSCK	5xCarbamidomethyl [C5; C9; C14; C21; C23]	3.60763e-07	27	0	2682.16	202758	High	5.829e-16	3.98	51.6	Yes	Yes	Yes	Yes
Viba 12	DKVCYNGIPCAESCVWIPCTVTALLGCSCK	6xCarbamidomethyl [C4; C10; C14; C19; C27; C29]	7.18442e-05	1	1	3518.57	1.23725e+06	High	1.341e-10	4.45	57.57	Not Found	Not Found	Yes	Yes
Viba 12	VCYNGIPCAESCVWIPCTVTALLGCSCK	6xCarbamidomethyl [C2; C8; C12; C17; C25; C27]	0.000906945	1	0	3275.45	902601	High	4.978e-08	3.52	58.24	Not Found	Yes	Yes	Yes
Viba 15	NGLPVCGETCVGGTCNTPGCACSWPVCTR	6xCarbamidomethyl [C6; C10; C15; C20; C22; C27]	1.41809e-07	187	0	3227.33	1.22632e+08	High	6.596e-17	4.99	44.55	Yes	Yes	Yes	Yes
Viba 17	NGLPVCGETCVGGTCNTPGCGCSWPVCTR	6xCarbamidomethyl [C6; C10; C15; C20; C22; C27]	1.30167e-07	68	0	3213.31	1.32001e+08	High	5.415e-17	6.42	37.15	Yes	Yes	Yes	Yes
viba 32	NGLPVCGEACVGGTCNTPGCSCSWPVCTR	6xCarbamidomethyl [C6; C10; C15; C20; C22; C27]	0.000233643	46	0	3213.31	1.31901e+08	High	2.106e-09	2.63	37.15	Yes	Yes	Yes	Yes
Viba 7	NGVIPCGESCVFIPCISSVIGCSCK	5xCarbamidomethyl [C6; C10; C15; C22; C24]	0.000567827	3	0	2800.26	795039	High	1.664e-08	4.05	55.13	Yes	Yes	Not Found	Not Found
Viba19	NGLPVCGETCFGGTCNTPGCSCEWPVCTR	6xCarbamidomethyl [C6; C10; C15; C20; C22; C27]	0.00374798	27	0	3333.33	562093	High	1.361e-06	2.47	36.12	Yes	Yes	Yes	Yes
Viba22	NGIPCGESCVFIPCISSVIGCSCK	5xCarbamidomethyl [C5; C9; C14; C21; C23]	0.0262049	5	0	2701.19	315265	High	0.0001278	2.6	53.28	Yes	Yes	Yes	Yes
Viba24	IPCGESCVWIPCITTVVGCSCSNK	5xCarbamidomethyl [C3; C7; C12; C19; C21]	1.32416e-07	19	0	2784.23	100610	High	5.622e-17	4.24	52.92	Yes	Yes	Yes	Yes
Viba25	VPCGESCVYIPCFTSIAGCSCSDK	5xCarbamidomethyl [C3; C7; C12; C19; C21]	8.0942e-07	9	0	2754.13	30409.1	High	3.826e-15	3.94	50.07	Yes	Yes	Yes	Yes
Viba29	NGLPVCGETCVGGTCSTPGCGCSWPVCTR	6xCarbamidomethyl [C6; C10; C15; C20; C22; C27]	0.000283713	59	0	3186.3	3.73707e+06	High	3.303e-09	3.25	47.02	Yes	Yes	Yes	Yes
Viba30	NGPPVCGETCVGGTCNTPGCSCSWPVCTR	6xCarbamidomethyl [C6; C10; C15; C20; C22; C27]	0.000230331	12	0	3227.29	638882	High	2.036e-09	4.37	39.59	Yes	Yes	Yes	Yes
Viba31	NGLPVCGETCVGGACNTPGCACSWPVCTR	6xCarbamidomethyl [C6; C10; C15; C20; C22; C27]	0.00109502	35	0	3197.31	5.55445e+06	High	7.71e-08	2.5	38.45	Yes	Yes	Yes	Yes
Viba33	NGLPVCGETCFGGTCNTPGCPCEWPVCTR	6xCarbamidomethyl [C6; C10; C15; C20; C22; C27]	0.000601197	45	0	3343.35	434889	High	1.905e-08	2.66	44.78	Yes	Yes	Yes	Yes
vibe 1	NGIPCGESCVWIPCITSAIGCSCSSK	5xCarbamidomethyl [C5; C9; C14; C21; C23]	0.00123806	1	0	2900.25	631220	High	1.026e-07	3.03	52.43	Not Found	Not Found	Yes	Yes
vibe 13	NGLPVCGETCVGGSCYTPGCTCSWPVCTR	6xCarbamidomethyl [C6; C10; C15; C20; C22; C27]	0.00034255	68	0	3292.34	854634	High	5.129e-09	2.9	41.14	Yes	Yes	Yes	Yes
vibe 18	DGSIFNCGETCVFGTCYTPGCSCVYGACSK	6xCarbamidomethyl [C7; C11; C16; C21; C23; C28]	3.9528e-07	25	0	3414.33	3.32867e+07	High	7.19e-16	6.05	44.72	Yes	Yes	Yes	Yes
vibe 3	NGTFPCGESCVFIPCISSVVGCSCK	5xCarbamidomethyl [C6; C10; C15; C22; C24]	1.39799e-07	9	0	2822.21	2.37817e+07	High	6.376e-17	5.14	53	Yes	Yes	Yes	Yes
vibe 7	AAVPCGESCVWIPCVTSVVGCSCSNK	5xCarbamidomethyl [C5; C9; C14; C21; C23]	1.18672e-06	17	0	2884.26	1.35946e+06	High	9.375e-15	4.1	50.97	Yes	Yes	Yes	Yes
vibi A	NGLPVCGETCFGGTCNTPGCSCSYPICTR	6xCarbamidomethyl [C6; C10; C15; C20; C22; C27]	0.00239419	72	0	3282.32	2.79763e+06	High	4.786e-07	2.48	33.39	Yes	Yes	Yes	Yes
vibi B	NGLPVCGETCFGGTCNTPGCTCSYPICTR	6xCarbamidomethyl [C6; C10; C15; C20; C22; C27]	0.00414175	80	0	3296.34	3.14724e+06	High	1.72e-06	2.1	38.89	Yes	Yes	Yes	Yes
vibi C	NGLPVCGETCAFGSCYTPGCSCSWPVCTR	6xCarbamidomethyl [C6; C10; C15; C20; C22; C27]	2.27315e-05	48	0	3340.34	8.8707e+06	High	9.161e-12	4.76	40.47	Yes	Yes	Yes	Yes
vibi D	NGLPVCGETCFGGRCNTPGCTCSYPICTR	6xCarbamidomethyl [C6; C10; C15; C20; C22; C27]	0.121359	12	1	3351.39	246536	High	0.00475	2.28	40.76	Yes	Yes	Yes	Yes
vigno 10	DGTIPCGESCVWIPCISSVVGCSCK	5xCarbamidomethyl [C6; C10; C15; C22; C24]	1.12284e-05	7	0	2828.22	973189	High	1.768e-12	3.93	55.94	Not Found	Yes	Yes	Yes
vigno 4	NGLPLCGETCVGGTCNTPACSCSWPVCTR	6xCarbamidomethyl [C6; C10; C15; C20; C22; C27]	1.50678e-05	48	0	3271.35	3.86739e+07	High	3.513e-12	2.54	39.8	Yes	Yes	Yes	Yes
vigno 8	NGIPCGESCVWIPCITSAVGCSCK	5xCarbamidomethyl [C5; C9; C14; C21; C23]	1.54052e-07	9	0	2712.17	236761	High	8.009e-17	4.22	51.56	Yes	Yes	Yes	Yes
vila A	DGIPCGESCVWIPCISSAIGCSCK	5xCarbamidomethyl [C5; C9; C14; C21; C23]	5.08201e-07	15	0	2713.15	7.28649e+06	High	1.293e-15	4.34	54.68	Yes	Yes	Yes	Yes
vila D	NGIPVCGETCAFGTCYTGGCSCSWPVCTR	6xCarbamidomethyl [C6; C10; C15; C20; C22; C27]	0.000888998	56	0	3314.33	6.91575e+06	High	4.762e-08	2.46	39.81	Yes	Yes	Yes	Yes
Vinc A	NGIPVCGETCTLGTCYTAGCSCSWPVCTR	6xCarbamidomethyl [C6; C10; C15; C20; C22; C27]	7.37425e-08	139	0	3324.37	2.12425e+08	High	1.433e-17	6.2	48.33	Yes	Yes	Yes	Yes
viphi A	NGSIPCGESCVFIPCISSVIGCACK	5xCarbamidomethyl [C6; C10; C15; C22; C24]	6.97731e-07	11	0	2772.23	13667.5	High	2.71e-15	4.45	54.37	Yes	Yes	Yes	Yes
viphi B	NGLPVCGETCTIGTCYTAGCTCSWPICTR	6xCarbamidomethyl [C6; C10; C15; C20; C22; C27]	2.97094e-07	28	0	3352.4	3.7015e+06	High	3.708e-16	5.76	44.41	Yes	Yes	Yes	Yes
viphi D	NGIPCGESCVFIPCISSVIGCSCSSK	5xCarbamidomethyl [C5; C9; C14; C21; C23]	1.6622e-06	11	0	2875.26	12498.4	High	2.061e-14	4.02	53.43	Yes	Yes	Yes	Yes
Visu 1	NGLPVCGETCVGGTCNTPGCTCTWPVCTR	6xCarbamidomethyl [C6; C10; C15; C20; C22; C27]	8.47848e-05	19	0	3271.35	2.84564e+06	High	1.972e-10	3.6	39.8	Yes	Yes	Yes	Yes
vitri A	SKVCYRNGIPCGESCVWIPCITSAIGCSCK	6xCarbamidomethyl [C4; C11; C15; C20; C27; C29]	0.114151	4	2	3519.58	3.23079e+06	High	0.004116	2.17	57.87	Yes	Yes	Not Found	Not Found
vitri E	NGLPVCGETCVGGTCNTPGCSCSWPVCFR	6xCarbamidomethyl [C6; C10; C15; C20; C22; C27]	9.53152e-05	129	0	3289.34	3.53983e+07	High	2.596e-10	3.71	36.68	Yes	Yes	Yes	Yes
ViulD	VCYKNGIPCGESCVWIPCLTSAIGCSCK	6xCarbamidomethyl [C2; C9; C13; C18; C25; C27]	0.104692	1	1	3276.44	2.41954e+06	High	0.003333	2.07	58.11	Not Found	Not Found	Yes	Not Found
Vodo L2	NALPVCGETCVGGTCNTPGCSCSWPVCTR	6xCarbamidomethyl [C6; C10; C15; C20; C22; C27]	0.0006293	16	0	3257.34	2.32903e+07	High	2.119e-08	2.07	37.46	Yes	Yes	Yes	Yes

## Sheet: abundance distribution
Cyclotide Name	Abundance	lg(Abundance)
cycloviolacin O12	1.38589e+09	9.14173
kalata B1	1.38549e+09	9.1416
cycloviolacin O22	7.59296e+08	8.88041
cycloviolacin T1	6.58967e+08	8.81886
varv peptide D	6.3373e+08	8.8019
Vinc A	2.12425e+08	8.32721
kalata B4	1.34723e+08	8.12944
Viba 17	1.32001e+08	8.12058
viba 32	1.31901e+08	8.12025
Viba 15	1.22632e+08	8.0886
vigno 4	3.86739e+07	7.58742
vitri E	3.53983e+07	7.54898
vibe 18	3.32867e+07	7.52227
vaby C	3.2546e+07	7.5125
vibe 3	2.37817e+07	7.37624
Vodo L2	2.32903e+07	7.36718
paltet 1	1.53525e+07	7.18618
pase A	1.43915e+07	7.15811
cycloviolacin O8	1.14773e+07	7.05984
vibi C	8.8707e+06	6.94796
vila A	7.28649e+06	6.86252
vila D	6.91575e+06	6.83984
Viba31	5.55445e+06	6.74464
Viba29	3.73707e+06	6.57253
viphi B	3.7015e+06	6.56838
vitri A	3.23079e+06	6.50931
vibi B	3.14724e+06	6.49793
Visu 1	2.84564e+06	6.45418
vibi A	2.79763e+06	6.44679
ViulD	2.41954e+06	6.38373
Mema A	1.94407e+06	6.28871
varv peptide F	1.40262e+06	6.14694
vibe 7	1.35946e+06	6.13337
Viba 12	1.23725e+06	6.09246
cycloviolacin O21	1.11688e+06	6.04801
vigno 10	973189	5.9882
Viba 12	902601	5.9555
vibe 13	854634	5.93178
Viba 7	795039	5.90039
mech 7	710371	5.85149
alca 2	688839	5.83812
Viba30	638882	5.80542
vibe 1	631220	5.80018
Viba19	562093	5.74981
hyen AH	468829	5.67101
hyen J	464460	5.66695
cyI2	447825	5.65111
Viba33	434889	5.63838
hyen I	383812	5.58412
hyen S	327536	5.51526
Viba22	315265	5.49868
Globa D	307559	5.48793
cycloviolacin Y5	275235	5.4397
cycloviolacin O2	270599	5.43233
vibi D	246536	5.39188
psyleio D	243206	5.38597
vigno 8	236761	5.37431
Mra30	230194	5.36209
Viba 11	202758	5.30698
cycloviolacin H3	179931	5.25511
Viba24	100610	5.00264
Viba25	30409.1	4.483
viphi A	13667.5	4.13569
viphi D	12498.4	4.09685
hyen Y	8479.78	3.92838
