# Supplementary material for: Comprehensive Mapping of Cyclotides from Viola philippica by Using Mass Spectrometry-Based Strategy
Source: Molecules. 2024 Sep 13;29(18):4344. doi: 10.3390/molecules29184344 (PMC11434059; doi:10.3390/molecules29184344)
Supplement: Supplementary file 1 [file molecules-29-04344-s001.zip › Table S3.xlsx]

## Sheet: Table S3
Cyclotide Name	Peptide Sequence	Number of AA	Modifications	Qvality PEP	# PSMs	# Missed Cleavages	Theo. MH+ [Da]	Abundance	Confidence	Percolator PEP	Xcorr	RT [min]	Found in sample 1 (Experiment 1/repeat 1)	Found in sample 2 (Experiment 1/repeat 2)	Found in sample 3 (Experiment 2/repeat 1)	Found in sample 4 (Experiment 2/repeat 2)
Viphi I	VPCGDPSPTCVNTCNTPGCSCSWPVCTR	28	6xCarbamidomethyl [C3; C10; C14; C19; C21; C26]	2.59419e-09	10	0	3226.29	1.64362e+07	High	6.305e-16	5.5	37.57	Yes	Yes	Not Found	Yes
Viphi J	XGPVCADTCTXGTCYTAGCSCSWPVCTR	28	6xCarbamidomethyl [C5; C9; C14; C19; C21; C26]	2.89176e-11	11	0	3210.32	8.12347e+06	High	6.305e-16	6.89	40.84	Yes	Yes	Yes	Not Found
Viphi K	XGPVCGETCTXGTCYTAGCSCSWPVCTR	28	6xCarbamidomethyl [C5; C9; C14; C19; C21; C26]	3.89529e-11	5	0	3210.32	7.54613e+06	High	6.305e-16	6.08	40.84	Yes	Not Found	Yes	Yes
Viphi L	NGXPVCGETCVCYSSDPGCTCSWPVCTR	28	6xCarbamidomethyl [C6; C10; C12; C19; C21; C26]	2.47865e-09	22	0	3279.31	4.5456e+06	High	6.305e-16	6.46	49.42	Yes	Not Found	Yes	Yes
Viphi M	VPCGETCVAVGGTCNTPGCTCSWPVCTR	28	6xCarbamidomethyl [C3; C7; C14; C19; C21; C26]	2.84177e-08	14	0	3143.29	432504	High	1.124e-15	4.49	49.3	Yes	Yes	Yes	Yes
Viphi N	DGXPXCGETCVGGTCNTPGCSCSWPVCTR	29	6xCarbamidomethyl [C6; C10; C15; C20; C22; C27]	8.69207e-09	13	0	3258.32	6.71928e+07	High	6.305e-16	6.73	41.75	Yes	Yes	Yes	Yes
Viphi O	DGXPVCGETCVGGTCNTPGCSCSWPVCTR	29	6xCarbamidomethyl [C6; C10; C15; C20; C22; C27]	2.89201e-08	28	0	3244.3	4.35195e+07	High	1.158e-15	6.5	38.93	Yes	Yes	Yes	Yes
Viphi P	NGXPXCGETCVGGTCNTPGCVCSWPVCTR	29	6xCarbamidomethyl [C6; C10; C15; C20; C22; C27]	3.64456e-09	46	0	3269.37	4.17574e+07	High	6.305e-16	6.33	41.55	Yes	Yes	Yes	Yes
Viphi Q	DGXPVCGETCTXGTCYTAGCSCSWPVCTR	29	6xCarbamidomethyl [C6; C10; C15; C20; C22; C27]	6.92051e-13	14	0	3325.35	1.55523e+07	High	6.305e-16	6.35	43.9	Yes	Yes	Yes	Yes
Viphi R	NGXPXCGETCVGGTCDTPGCTCSWPVCTR	29	6xCarbamidomethyl [C6; C10; C15; C20; C22; C27]	2.10215e-10	60	0	3272.34	8.96002e+06	High	6.305e-16	6.48	40.32	Yes	Yes	Yes	Yes
Viphi S	NGXPXCGETCVGDSDPTPGCTCXCPVCTR	29	6xCarbamidomethyl [C6; C10; C20; C22; C24; C27]	8.87552e-14	26	0	3253.35	6.44232e+06	High	6.305e-16	6.02	39.08	Yes	Yes	Yes	Yes
Viphi T	DGXPVCGETCVGGTCNTPGCACSWPVCTR	29	6xCarbamidomethyl [C6; C10; C15; C20; C22; C27]	4.80704e-10	8	0	3228.31	5.04118e+06	High	6.305e-16	6.75	39.74	Yes	Yes	Yes	Not Found
Viphi U	NGXPVCEGTCVGGTCNYGGCSCSWPVCTR	29	6xCarbamidomethyl [C6; C10; C15; C20; C22; C27]	5.28414e-10	14	0	3265.3	2.37431e+06	High	6.305e-16	6.02	49.75	Yes	Yes	Not Found	Not Found
Viphi V	VPCGETCVGGAVCQSNTPGCTCSWPVCTR	29	6xCarbamidomethyl [C3; C7; C13; C20; C22; C27]	1.46024e-05	6	0	3257.34	487549	High	1.423e-10	4.78	50.19	Yes	Yes	Not Found	Not Found
Viphi W	NGXPVCADTCVGGTCNTPGCACYNPVCTR	29	6xCarbamidomethyl [C6; C10; C15; C20; C22; C27]	6.99365e-13	25	0	3231.32	452406	High	6.305e-16	6.02	36.17	Yes	Not Found	Yes	Yes
Viphi X	NGXPXCADTCVGGTCNTPGCSCSMAPVCTR	30	6xCarbamidomethyl [C6; C10; C15; C20; C22; C28]	1.15041e-11	26	0	3273.33	2.6443e+07	High	6.305e-16	6.97	37.01	Yes	Yes	Yes	Yes
Viphi Y	VCYNGXTMCSSCVWXPCTVTAXVGCSCSDK	30	6xCarbamidomethyl [C2; C9; C12; C17; C25; C27]	5.89092e-08	3	0	3485.48	3838.8	High	4.348e-15	6.31	61.43	Not Found	Not Found	Yes	Not Found
Viphi Z	NGXPXCEGTCVGGTCNTPGCSCSMAPVCTR	30	6xCarbamidomethyl [C6; C10; C15; C20; C22; C28]	5.93186e-11	17	0	3273.33	8.36765e+06	High	6.305e-16	6.16	35.42	Yes	Yes	Not Found	Yes
